# Supplementary material for: Expression of Elafin and CD200 as Immune Checkpoint Molecules Involved in Celiac Disease
Source: Int J Mol Sci. 2024 Jan 10;25(2):852. doi: 10.3390/ijms25020852 (PMC10815464; doi:10.3390/ijms25020852)
Supplement: Supplementary file 1 [file ijms-25-00852-s001.zip]

Archive with 1 entries (1 files):
- ijms-2769149-supplementary.pdf
